# Supplementary material for: Substantial Dysregulation of miRNA Passenger Strands Underlies the Vascular Response to Injury
Source: Cells. 2019 Jan 23;8(2):83. doi: 10.3390/cells8020083 (PMC6406808; doi:10.3390/cells8020083)
Supplement: Supplementary file 1 [file cells-08-00083-s001.zip]

Archive with 9 entries (8 files):
- Pinel-Supplementary-files/
- Pinel-Supplementary-files/Pinel-FigureS1.png
- Pinel-Supplementary-files/Pinel-FigureS2.png
- Pinel-Supplementary-files/Pinel-FigureS3.png
- Pinel-Supplementary-files/Pinel-FigureS4.png
- Pinel-Supplementary-files/Pinel-FigureS5.png
- Pinel-Supplementary-files/Pinel-FigureS6.png
- Pinel-Supplementary-files/Pinel-Supplementary information.docx
- Pinel-Supplementary-files/Pinel-TableS1.xlsx
