# Supplementary material for: Substantial Dysregulation of miRNA Passenger Strands Underlies the Vascular Response to Injury
Source: Cells. 2019 Jan 23;8(2):83. doi: 10.3390/cells8020083 (PMC6406808; doi:10.3390/cells8020083)
Supplement: Supplementary file 1 [file cells-08-00083-s001.zip › Pinel-Supplementary-files/Pinel-TableS1.xlsx]

## Sheet: Sheet1
				PDGF					IL-1α					PDGF + IL-1α
		Pt1	Pt2	Pt3	Average	SEM	Pt1	Pt2	Pt3	Average	SEM	Pt1	Pt2	Pt3	Average	SEM
Card A	has-miR-155-4395459	2.4132	1.9834	1.2494	1.882	0.339764	3.445	3.158	3.5553	3.3861	0.118411	3.9794	7.7144	4.3005	5.33143	1.19508
	hsa-let-7a-4373169	2.0104	0.7795	1.8125	1.53413	0.381617	1.0326	1.3694	0.904	1.102	0.138758	0.8867	1.9759	1.0624	1.30833	0.337615
	hsa-let-7b-4395446	1.0599	1.1274	1.3008	1.1627	0.0717467	1.0527	0.7279	1.2888	1.02313	0.162591	0.8523	1.1227	1.3109	1.0953	0.133093
	hsa-let-7c-4373167	1.3189	1.2828	1.1902	1.26397	0.0383273	1.2286	1.7011	0.8712	1.26697	0.240338	0.7061	1.927	1.1041	1.24573	0.359488
	hsa-let-7d-4395394	1.4265	1.1221	0.9521	1.1669	0.138767	1.2406	0.9477	1.2012	1.12983	0.0917742	0.9766	2.2884	1.5765	1.61383	0.379144
	hsa-let-7e-4395517	1.49	1.2611	1.1042	1.2851	0.112015	1.0807	0.9264	1.4019	1.13633	0.140055	1.1279	1.4961	1.8989	1.50763	0.222643
	hsa-let-7f-4373164	0.8717	1.2927	3.5157	1.89337	0.82022	1.0538	1.0075	0.9101	0.990467	0.0423479	1.639	0.902	3.3245	1.95517	0.716961
	hsa-let-7g-4395393	1.1697	1.2055	1.2151	1.19677	0.0138142	1.1698	0.9869	0.9611	1.03927	0.0656902	0.6963	1.4332	1.4371	1.18887	0.246286
	hsa-miR-1-4395333	3.781	1.0014	9.6818	4.8214	2.55924	0.4213	0.9109				5.3054	0.4819	0.5018	2.09637	1.60453
	hsa-miR-100-4373160	1.6834	1.139	1.3628	1.39507	0.157981	1.0251	0.806	1.2258	1.01897	0.121225	1.0525	1.559	1.3348	1.31543	0.146534
	hsa-miR-101-4395364	1.5053	17.6235				1.4105	1.5873				0.7068	1.5431
	hsa-miR-103-4373158	1.0023	1.1259	0.9672	1.0318	0.0481287	1.1215	0.8426	1.1935	1.05253	0.107005	0.7432	1.2728	1.4839	1.16663	0.220312
	hsa-miR-106a-4395280	1.2451	1.0124	0.9376	1.06503	0.0925865	1.0018	0.9765	1.1232	1.03383	0.0452763	1.6097	1.5037	1.407	1.5068	0.058535
	hsa-miR-106b-4373155	2.1051	1.4503	1.0117	1.52237	0.317688	1.0465	1.5269	0.928	1.16713	0.183107	0.8666	2.281	1.8642	1.6706	0.41962
	hsa-miR-107-4373154	0.9184	2.9517				0.5835	1.3026				0.5145	4.9345
	hsa-miR-10a-4373153	1.3986	1.4135	2.7309	1.84767	0.441638	1.2396	0.9722	1.4289	1.21357	0.132479	1.4107	1.3717	2.4411	1.74117	0.350148
	hsa-miR-10b-4395329	1.281	0.8917	0.16	0.777567	0.328598	1.091	0.7059	0.8538	0.883567	0.112161	0.5041	1.1437	0.1625	0.603433	0.28757
	hsa-miR-124-4373295	3.5885	1.0577				3.4707	2.1372				13.0352	0.48
	hsa-miR-125a-3p-4395310	1.0007	1.3244	2.4187	1.58127	0.429017	1.0254	1.1102	2.2591	1.4649	0.397854	0.9485	2.6255	2.8833	2.15243	0.606549
	hsa-miR-125a-5p-4395309	1.557	0.9392	2.0297	1.50863	0.315728	1.0707	0.8052	1.0671	0.981	0.0879061	1.3391	1.6022	0.995	1.3121	0.175803
	hsa-miR-125b-4373148	1.387	0.8072	1.0623	1.0855	0.167775	1.2616	0.8062	1.2232	1.097	0.145822	0.7801	1.472	0.9153	1.0558	0.211728
	hsa-miR-126-4395339	1.3257	1.0229	1.1813	1.17663	0.087442	0.95	1.0445	1.3856	1.1267	0.132293	1.3621	1.5818	1.6036	1.51583	0.0771238
	hsa-miR-127-3p-4373147	1.7299	1.2319	0.8897	1.28383	0.243931	1.0575	0.7408	0.9162	0.904833	0.0915999	0.8155	1.5734	1.1989	1.19593	0.218792
	hsa-miR-127-5p-4395340							4.536					0.8199
	hsa-miR-128-4395327	2.063	1.3091	0.9605	1.4442	0.325354	0.9873	0.6363	1.0545	0.8927	0.129659	1.1024	1.1281	2.9242	1.71823	0.603029
	hsa-miR-129-3p-4373297	1.5573	0.5305	0.6182	0.902	0.328627	2.4893	0.9772	1.3494	1.6053	0.454872	1.8161	1.1512	0.9142	1.29383	0.269947
	hsa-miR-129-5p-4373171	4.3517	34.6918				2.0638	0.6732				0.5214
	hsa-miR-130a-4373145	0.8482	0.0485	1.0959	0.6642	0.316045	0.958	1.1002	1.2242	1.09413	0.0769052	0.5446	0.661	0.6088	0.6048	0.0336613
	hsa-miR-130b-4373144	1.3509	1.6142	0.9265	1.2972	0.200329	1.0525	1.2972	0.6595	1.00307	0.18574	0.7895	0.9426	0.748	0.8267	0.0591754
	hsa-miR-132-4373143	1.6515	0.9904	1.7103	1.45073	0.230792	1.3354	0.996	1.0857	1.13903	0.101541	0.7398	2.0548	0.639	1.14453	0.456063
	hsa-miR-133a-4395357	1.0362	0.5963	0.3486	0.660367	0.201061	0.3943	0.4857	0.4289	0.4363	0.0266431	1.07	0.7622	0.4236	0.751933	0.18667
	hsa-miR-133b-4395358	10.4038	0.4689				3.3824	0.1574					0.8222
	hsa-miR-134-4373299	1.4342	1.7157	1.5285	1.55947	0.082724	1.1578	0.8602	0.9621	0.993367	0.0873206	1.6448	1.424	1.4009	1.4899	0.0777365
	hsa-miR-135a-4373140		0.5811					4.3167					4.9051
	hsa-miR-135b-4395372	0.2085	1.3797	18.0457	6.54463	5.76046	0.9727	1.067	20.3713	7.47033	6.45054	0.7869	0.3098	9.4551	3.51727	2.97211
	hsa-miR-136-4373173	0.3391	1.8166	1.4625	1.20607	0.445373	1.3782	1.1196	1.731	1.4096	0.177193	2.494	0.2654	2.7704	1.84327	0.792958
	hsa-miR-137-4373301	1.9106	1.5082	1.4801	1.63297	0.139053	1.0109	0.9035	0.7141	0.876167	0.0867619	0.7332	1.256	0.7845	0.924567	0.166377
	hsa-miR-138-4395395	0.8991	1.0979	0.8618	0.952933	0.0732787	1.06	0.7742	1.2419	1.02537	0.136119	0.9602	1.4276	1.2053	1.1977	0.13498
	hsa-miR-139-5p-4395400	2.0198	1.0368	3.6768	2.24447	0.770337	1.9471	0.8433	0.6713	1.1539	0.399696	1.6409	0.9598	4.229	2.27657	0.99582
	hsa-miR-140-3p-4395345	0.5749	0.7741	0.671	0.673333	0.0575159	1.096	0.783	1.1336	1.0042	0.111131	0.8862	0.8051	0.8122	0.8345	0.0259311
	hsa-miR-140-5p-4373374	1.0307	0.8913	0.8563	0.9261	0.053267	1.0963	0.7961	1.3218	1.0714	0.152266	0.9617	1.1123	0.9148	0.996267	0.0595755
	hsa-miR-141-4373137							1.8502					9.6068
	hsa-miR-142-3p-4373136		0.3834					1.1898					0.86
	hsa-miR-143-4395360	0.9736	0.9029	0.8284	0.901633	0.0419204	0.7947	0.7351	1.0516	0.860467	0.097103	0.7545	1.227	0.9689	0.983467	0.136593
	hsa-miR-145-4395389	0.8214	0.8592	0.657	0.7792	0.0620667	0.8667	0.6918	0.8549	0.804467	0.0564362	0.7904	1.1573	0.8587	0.935467	0.112655
	hsa-miR-146a-4373132	2.9483	1.7954	1.0661	1.9366	0.547912	104.83	48.0509	203.574	118.818	45.437	338.963	176.095	498.315	337.791	93.0187
	hsa-miR-146b-3p-4395472	0.9273	2.587				1.3321	1.3821				0.5532	1.1189
	hsa-miR-146b-5p-4373178	3.2833	2.1767	1.3191	2.2597	0.568532	1.0859	1.0636	1.1859	1.1118	0.0376051	1.3341	2.2353	1.115	1.56147	0.342802
	hsa-miR-148a-4373130	0.9342	2.2827	0.5928	1.2699	0.515901	1.3282	0.624	1.1169	1.02303	0.208633	0.93	1.8584	0.7908	1.19307	0.335085
	hsa-miR-148b-4373129	0.8375	2.5153	0.1152	1.156	0.710915	3.3205	2.7875				4.253	2.3707	0.5388	2.3875	1.07223
	hsa-miR-149-4395366	1.3011	1.0235	1.1302	1.1516	0.0808474	0.5288	0.4316	0.5124	0.490933	0.030042	0.4935	0.7121	1.0952	0.766933	0.175846
	hsa-miR-150-4373127	0.8688	1.1118	1.6811	1.22057	0.240715	1.5607	0.6024	0.5309	0.898	0.331992	0.6344	1.1394	1.6636	1.1458	0.297122
	hsa-miR-152-4395170	1.0724	0.8367	1.1245	1.0112	0.0885368	1.1119	0.6701	0.984	0.922	0.13125	0.9354	1.2168	1.069	1.07373	0.0812677
	hsa-miR-154-4373270		2.675				0.5301	0.3993
	hsa-miR-15a-4373123	1.2233	1.0463	1.1494	1.13967	0.0513267	1.1327	0.5873	1.4816	1.0672	0.260231	0.8706	1.0348	0.6785	0.8613	0.10296
	hsa-miR-15b-4373122	1.831	1.0845	1.6813	1.53227	0.228016	0.89	0.7696	0.9747	0.8781	0.0595055	0.97	1.6541	1.4796	1.3679	0.205228
	hsa-miR-16-4373121	1.3498	0.8149	1.0949	1.08653	0.154469	1.0383	0.7276	1.1402	0.9687	0.124087	0.9348	1.6482	1.2322	1.27173	0.206887
	hsa-miR-17-4395419	1.8474	1.6126	1.5252	1.66173	0.0962008	1.2514	1.0714	1.1828	1.16853	0.0524489	1.4926	2.146	1.4955	1.71137	0.217318
	hsa-miR-181a-4373117	0.6773	1.3233	0.8597	0.953433	0.192283	0.8032	0.8641	0.8233	0.8302	0.0179156	0.5078	0.7934	1.0062	0.769133	0.144386
	hsa-miR-181c-4373115	0.9342	1.3542	1.0831	1.12383	0.122942	0.6557	0.8406	0.7133	0.736533	0.0546255	0.5465	0.9361	0.6847	0.722433	0.114039
	hsa-miR-182-4395445		1.5801				3.305	0.9882				7.5272	8.9446
	hsa-miR-184-4373113	0.0973	0.8292	1.7083	0.878267	0.465702	3.6171	0.2806	0.086	1.3279	1.14598	1.7914	0.8094	0.9082	1.16967	0.312172
	hsa-miR-185-4395382	2.5682	1.8862	1.4463	1.9669	0.326369	1.1403	0.868	1.5056	1.1713	0.184711	1.5107	1.6662	1.0351	1.404	0.189834
	hsa-miR-186-4395396	0.5979	0.777	2.11	1.16163	0.476994	1.1168	1.619	1.1422	1.29267	0.163331	1.6286	0.2858	1.0797	0.998033	0.389778
	hsa-miR-187-4373307	0.0256					0.3607					0.0835
	hsa-miR-18a-4395533	2.4203	2.0226	1.0578	1.83357	0.404517	1.1658	1.3504	2.0728	1.52967	0.276746	1.4931	2.8071	1.2568	1.85233	0.482232
	hsa-miR-18b-4395328	2.0004	1.5863	1.4676	1.68477	0.161494	1.7973	0.5514	0.7045	1.01773	0.392281	0.5958	0.9232	0.2976	0.605533	0.180661
	hsa-miR-190-4373110	1.5373	1.1345				1.4958	1.3006					1.9535
	hsa-miR-191-4395410	0.7302	1.105	1.0252	0.953467	0.113985	1.0835	0.991	1.2773	1.11727	0.0843545	1.1188	2.1262	1.3545	1.53317	0.304223
	hsa-miR-192-4373108	1.4655	1.359	0.9538	1.25943	0.155879	0.7121	1.1796	0.3982	0.7633	0.227019	0.7928	2.3287	1.3385	1.48667	0.449523
	hsa-miR-193a-3p-4395361	1.2215	0.0285	0.7549	0.6683	0.347101	1.8947	0.2164	2.5057	1.53893	0.684386	0.6584	0.018	1.9897	0.8887	0.580712
	hsa-miR-193a-5p-4395392	1.1206	1.2206	1.3435	1.22823	0.0644588	1.4004	0.9918	1.6335	1.3419	0.187538	1.1345	2.0543	2.4246	1.87113	0.383515
	hsa-miR-193b-4395478	1.1063	1.2425	0.8347	1.06117	0.119865	1.1166	0.8561	1.1406	1.03777	0.0910972	1.1236	1.8508	1.0455	1.33997	0.25641
	hsa-miR-194-4373106	0.6493	1.0856	2.4713	1.40207	0.549252	1.1684	1.4587				0.7897	2.4306
	hsa-miR-195-4373105	0.993	1.0701	1.3099	1.12433	0.0954155	0.9264	0.8263	1.5266	1.0931	0.218668	0.982	1.3912	1.419	1.26407	0.141261
	hsa-miR-196b-4395326	0.7613	1.1262	0.7659	0.884467	0.120874	1.1097	1.1156	0.7905	1.00527	0.107397	0.8852	1.9466	0.8957	1.2425	0.352063
	hsa-miR-197-4373102	1.2652	0.985	0.9872	1.07913	0.0930355	0.8933	0.81	0.8316	0.844967	0.0249581	0.8075	1.7791	1.0171	1.20123	0.295201
	hsa-miR-198-4395384		1.3544					3.5797
	hsa-miR-199a-3p-4395415	1.4568	1.1634	1.0405	1.22023	0.123489	0.9533	0.6252	0.8609	0.813133	0.0976791	0.6962	1.1907	1.4085	1.09847	0.210731
	hsa-miR-199a-5p-4373272	1.228	0.9705	2.2894	1.49597	0.403621	0.8209	0.572	2.8885	1.42713	0.734208	1.0558	0.9613	1.4999	1.17233	0.16604
	hsa-miR-199b-5p-4373100	1.2885	1.2864	2.9343	1.8364	0.54895	1.0478	0.6724	2.5392	1.4198	0.570095	0.6802	0.5206	3.5982	1.59967	1.00033
	hsa-miR-19a-4373099	1.0946	1.9541	0.8319	1.29353	0.338878	0.7152	1.1384	0.5683	0.8073	0.170895	0.4974	1.8834	0.8399	1.07357	0.416813
	hsa-miR-19b-4373098	1.8934	1.9495	0.9078	1.58357	0.338271	1.1028	1.1855	0.9808	1.0897	0.0594537	1.1807	2.0482	1.1663	1.46507	0.291596
	hsa-miR-200a-4378069		2.5274				0.7735	0.4503					0.4781
	hsa-miR-200b-4395362	0.2395	0.9017				0.8518	1.038	0.1072	0.665667	0.28436	0.0223	1.867
	hsa-miR-200c-4395411	2.0134	1.394	1.1561	1.52117	0.255519	1.1568	0.7639	0.5725	0.831067	0.171984	1.6121	1.8747	1.3375	1.6081	0.155089
	hsa-miR-202-4395474		159.835				0.1634	2.1548				0.4746
	hsa-miR-203-4373095	0.5683	1.3725				1.0174	1.4357	2.3366	1.59657	0.389222	1.6363	2.2612
	hsa-miR-204-4373094	0.5654	0.4556	0.488	0.503	0.0325718	0.9494	0.7772	0.9882	0.904933	0.0648414	0.3404	0.5719	0.581	0.497767	0.0787272
	hsa-miR-20a-4373286	2.3568	1.3089	1.3573	1.67433	0.341519	1.569	1.0753	1.5138	1.38603	0.156182	1.6265	1.8604	2.1962	1.89437	0.165333
	hsa-miR-20b-4373263	3.681	1.3336	1.1389	2.05117	0.816853	1.4592	1.1872	0.9372	1.19453	0.150733	1.4987	2.1652	1.5816	1.7485	0.20972
	hsa-miR-21-4373090	1.6848	1.0828	0.9928	1.25347	0.217226	1.3382	1.175	1.3659	1.29303	0.0595559	0.901	2.4285	1.081	1.47017	0.481976
	hsa-miR-210-4373089	1.3733	1.6068	0.8106	1.26357	0.236301	1.6501	0.9919	0.9047	1.18223	0.235284	3.7508	3.6483	0.7523	2.71713	0.982862
	hsa-miR-212-4373087	1.1055	1.2549	0.9453	1.1019	0.0893919	1.2464	1.1288	1.062	1.14573	0.0539008	1.024	2.5763	1.4031	1.6678	0.467247
	hsa-miR-214-4395417	0.6949	1.0972	1.1011	0.9644	0.134755	0.7592	0.6159	0.8069	0.727333	0.057393	0.756	0.7956	0.8616	0.8044	0.0308
	hsa-miR-215-4373084	0.1468	0.7226	0.9568	0.608733	0.240658	0.3082	0.9053	2.0746	1.09603	0.518757	0.1374	1.7556	0.0278	0.640267	0.558563
	hsa-miR-216a-4395331		5.3995				0.1489	0.0258					0.4308
	hsa-miR-217-4395448		0.1039				0.0357	0.2954					0.0792
	hsa-miR-218-4373081	3.4598	2.9339	2.2143	2.86933	0.360991	0.8382	0.9423	1.2491	1.00987	0.123334	1.1972	2.8368	2.4211	2.1517	0.492106
	hsa-miR-219-1-3p-4395206	8.9299	0.0146				14.2053	0.3998				1.5797	0.2587
	hsa-miR-22-4373079	2.2678	1.4209	0.7802	1.48963	0.430806	1.1512	0.8842				0.711	1.2738
	hsa-miR-220b-4395317	1.3699	25.5334				0.5884	3.7744				6.8007	0.8905
	hsa-miR-221-4373077	2.0872	1.878	1.7389	1.90137	0.101222	1.3819	1.0073	1.8867	1.4253	0.254787	1.2002	2.0445	2.3842	1.8763	0.351986
	hsa-miR-222-4395387	1.889	1.4	1.3663	1.55177	0.168897	1.19	1.1083	1.2068	1.16837	0.0304224	1.2355	3.2179	1.155	1.86947	0.674617
	hsa-miR-223-4395406	0.3193	0.3621				0.8191	0.2974				0.621	0.2477
	hsa-miR-224-4395210	1.6869	1.0955	1.5513	1.44457	0.178869	1.1241	0.9105	1.0719	1.0355	0.0642909	1.2993	1.7799	1.242	1.4404	0.170554
	hsa-miR-23a-4373074	0.6099	0.491	0.0454	0.3821	0.171813	0.5966	0.9816	0.1685	0.582233	0.234832	0.2458	1.3979
	hsa-miR-23b-4373073	0.9621	0.9913	1.1282	1.0272	0.0511987	1.3173	0.8378	0.5202	0.891767	0.23168	0.7195	2.2713	1.2748	1.42187	0.453961
	hsa-miR-24-4373072	1.8322	1.2772	1.0958	1.40173	0.221512	1.2428	0.9296	1.1002	1.09087	0.0905334	1.0709	1.9501	0.8766	1.2992	0.330248
	hsa-miR-25-4373071	1.1686	1.0657	0.9362	1.05683	0.0672344	1.0811	1.1385	0.9729	1.06417	0.0485486	1.0074	1.6506	1.8681	1.5087	0.258394
	hsa-miR-26a-4395166	0.9934	0.9283	0.8644	0.9287	0.0372396	1.0431	0.8344	1.1917	1.02307	0.103629	0.7211	1.128	0.9649	0.938	0.118229
	hsa-miR-26b-4395167	0.9903	1.1333	0.801	0.974867	0.0962366	1.1441	0.822	1.1828	1.04963	0.114364	0.6377	1.6343	0.9586	1.07687	0.293708
	hsa-miR-27a-4373287	1.278	1.4925	1.0657	1.27873	0.123207	1.0505	0.8366	1.0368	0.974633	0.0691299	0.5902	1.3233	1.6317	1.18173	0.308875
	hsa-miR-27b-4373068	1.1162	1.3137	0.6153	1.01507	0.207855	0.776	0.5728	0.4502	0.599667	0.0950049	0.5398	0.8028	1.0733	0.8053	0.154013
	hsa-miR-28-3p-4395557	1.5518	1.3835	0.9344	1.2899	0.18427	0.9834	0.9799	0.8564	0.9399	0.0417622	1.0881	1.9186	1.1595	1.38873	0.265734
	hsa-miR-28-5p-4373067	2.2064	1.4351	1.6043	1.7486	0.234053	1.4048	1.0278	1.6993	1.3773	0.194332	0.9117	1.911	1.7422	1.52163	0.308835
	hsa-miR-296-3p-4395212		0.3988					0.2447
	hsa-miR-296-5p-4373066	0.7265	2.4404	0.785	1.3173	0.561804	1.4145	1.7185	0.8244	1.31913	0.262472	1.3727	2.2569	1.0279	1.5525	0.365995
	hsa-miR-299-5p-4373188	0.0432	1.326	1.6366	1.00193	0.48768	1.9502	0.8507	21.3963	8.06573	6.67284	0.0137	0.5123	0.3984	0.308133	0.150844
	hsa-miR-29a-4395223	2.0473	1.5128	1.9	1.82003	0.159393	1.2816	1.0565	1.7223	1.35347	0.19553	1.1021	2.3395	1.6187	1.68677	0.358824
	hsa-miR-29b-4373288	1.4809	1.5342	12.2405	5.0852	3.57768	0.9603	1.4769	15.5379	5.9917	4.77543	0.7016	3.3101	7.2126	3.74143	1.8919
	hsa-miR-29c-4395171	1.5812	1.1872	0.9657	1.2447	0.179991	1.032	0.9346	1.1027	1.0231	0.0487299	0.8312	1.5811	1.2602	1.22417	0.217226
	hsa-miR-301a-4373064	0.8765	1.6453	0.9213	1.1477	0.249136	0.7569	0.9765	1.1792	0.970867	0.12194	0.5788	1.3994	1.231	1.06973	0.250234
	hsa-miR-301b-4395503	0.5589	0.764				0.5915	0.5787	3.0823	1.4175	0.832408	0.7773	0.9818
	hsa-miR-302a-4378070		2.6808					0.86					1.0609
	hsa-miR-302b-4378071		1.4605					0.6797					0.8973	2.0023	1.4498	0.451114
	hsa-miR-302c-4378072		0.5559					0.4016					0.2429
	hsa-miR-30b-4373290	1.0416	1.0181	0.8327	0.964133	0.0660659	0.9723	1.0626	0.9263	0.987067	0.0400332	0.6557	1.524	0.7899	0.989867	0.269862
	hsa-miR-30c-4373060	1.0708	0.797	0.7805	0.882767	0.0941372	1.0013	0.9239	0.934	0.953067	0.0242923	0.6269	1.5275	0.7596	0.971333	0.280709
	hsa-miR-31-4395390	1.5698	1.3505	1.1621	1.3608	0.117805	0.9077	0.979	1.1239	1.00353	0.0636056	1.0915	2.5451	1.3418	1.65947	0.448673
	hsa-miR-32-4395220	1.6043	3.391				0.5236	1.881				0.5481	3.0407
	hsa-miR-320-4395388	1.2523	1.1918	1.3748	1.27297	0.0538287	1.1456	0.505	1.2436	0.964733	0.231601	0.9271	1.9489	1.2267	1.36757	0.303261
	hsa-miR-323-3p-4395338	1.1394	1.624	1.0427	1.2687	0.17983	1.0364	1.1422	1.3846	1.18773	0.103063	1.6328	1.6545	2.6307	1.97267	0.329076
	hsa-miR-324-3p-4395272	0.6509	1.184	0.8204	0.8851	0.157256	0.9008	0.7879	1.1613	0.95	0.110563	0.7474	1.3493	0.7448	0.947167	0.201068
	hsa-miR-324-5p-4373052	0.6936	1.2465	1.6043	1.18147	0.2649	0.9502	0.6682	1.424	1.01413	0.22051	0.8612	1.2396	0.4076	0.836133	0.240505
	hsa-miR-326-4373050												0.3794
	hsa-miR-328-4373049	0.3338	0.5397	1.3603	0.7446	0.313536	2.5137	0.56	2.0868	1.72017	0.593029	3.6291	0.7872	1.722	2.0461	0.836238
	hsa-miR-329-4373191	0.7971	1.7316	5.4679	2.66553	1.42692	0.8936	1.2555				3.5304	3.5224	0.3555	2.46943	1.05697
	hsa-miR-330-3p-4373047	1.3621	1.8468	1.0074	1.40543	0.243281	8.8696	0.8482	0.7558	3.4912	2.68933	1.6849	1.4037	0.4634	1.184	0.369331
	hsa-miR-330-5p-4395341							3.533					3.3523
	hsa-miR-331-3p-4373046	2.4651	1.8659	1.5309	1.95397	0.273252	1.0508	0.9931	1.1054	1.04977	0.0324223	1.5881	0.7694	1.1622	1.17323	0.236403
	hsa-miR-331-5p-4395344	11.6574	1.4944				7.588	0.44				26.6425	0.6438
	hsa-miR-335-4373045	1.1654	0.7726	0.6826	0.873533	0.148228	0.744	0.5155	12.5729	4.6108	3.9816	0.3743	0.6759	0.3154	0.4552	0.111652
	hsa-miR-337-5p-4395267	1.4965	1.4749				1.8232	0.9287	0.7461	1.166	0.332801	0.526	1.5246	0.8946	0.981733	0.291545
	hsa-miR-338-3p-4395363		0.6189	17.2467			16.6361	0.3302	60.5022	25.8228	17.9672	2.2069		45.8774
	hsa-miR-339-3p-4395295	1.0725	1.0975	0.702	0.957333	0.12787	0.6105	0.9042	0.845	0.786567	0.0896768	0.8163	2.0737	0.989	1.293	0.393521
	hsa-miR-339-5p-4395368	0.8617	1.0726	1.9722	1.30217	0.340504	0.9043	0.7382	0.866	0.836167	0.0502156	1.3683	0.7289	1.3532	1.15013	0.210662
	hsa-miR-340-4395369	1.9182	1.7831	4.2696	2.65697	0.807259	1.2869	1.0064	10.7181	4.33713	3.19151	1.8198	1.611	2.0772	1.836	0.134824
	hsa-miR-342-3p-4395371	1.0626	0.9654	1.0221	1.0167	0.0281888	1.122	0.7766	1.3484	1.08233	0.166252	0.9048	1.335	0.9865	1.07543	0.131909
	hsa-miR-342-5p-4395258	2.3666	2.8281				0.3285	1.8374				0.1324	0.9245
	hsa-miR-345-4395297	1.1896	0.9476	0.9453	1.0275	0.0810527	1.0252	1.0567	1.1974	1.0931	0.0529368	0.9943	1.9019	1.0174	1.30453	0.298758
	hsa-miR-34a-4395168	0.9798	0.9703	0.611	0.8537	0.121381	1.0596	0.9467	1.2207	1.07567	0.0795039	0.7028	1.4768	0.8706	1.01673	0.235078
	hsa-miR-34c-5p-4373036	1.0437	0.6575				1.4289	0.5411	0.4516	0.8072	0.311922	0.7472	0.7584
	hsa-miR-361-5p-4373035	0.9901	0.976	1.0565	1.00753	0.0248194	0.742	0.6293	0.9577	0.776333	0.0963427	0.4803	1.2396	1.633	1.11763	0.338298
	hsa-miR-362-3p-4395228	1.2322	2.3309	2.4612	2.0081	0.389769	0.9959	0.8959	9.2645	3.71877	2.77302	0.4078	2.4055
	hsa-miR-362-5p-4378092	1.2667	1.6513	1.1049	1.34097	0.162044	1.0505	0.7516	1.0098	0.9373	0.0935904	0.8665	1.2859	1.1928	1.11507	0.127156
	hsa-miR-363-4378090	0.1551	4.0169	1.7224	1.9648	1.12137	1.6728	0.4316	1.5125	1.20563	0.389773	1.8392	0.0001	1.4637	1.101	0.561022
	hsa-miR-365-4373194	1.2784	1.2144	1.1645	1.2191	0.032964	1.4579	0.8942	1.5999	1.31733	0.215501	0.9077	1.9316	1.6501	1.49647	0.305393
	hsa-miR-367-4373034		1.1065					0.5437					0.828
	hsa-miR-369-3p-4373032	14.1879	1.6483				10.1074	0.9955				10.8513	2.4387
	hsa-miR-369-5p-4373195	0.975	1.3954	0.5135	0.9613	0.254675	1.0783	0.7501				2.197	2.7422	0.3974	1.77887	0.708437
	hsa-miR-370-4395386	1.4042	1.5591	1.6376	1.53363	0.0685694	1.1112	0.7845	0.6436	0.846433	0.138491	1.4015	1.281	1.1476	1.2767	0.0733261
	hsa-miR-374a-4373028	1.6124	1.4729	1.206	1.43043	0.119224	1.1547	0.9005	1.0347	1.02997	0.0734194	1.1518	1.5995	1.0418	1.26437	0.170549
	hsa-miR-374b-4381045	1.2168	1.0539	0.9637	1.07813	0.0740616	0.8946	0.7136	1.0038	0.870667	0.0846239	0.743	1.4098	1.0249	1.05923	0.193253
	hsa-miR-375-4373027	18.5645					2.3998	1.7612	3.2481	2.4697	0.430652
	hsa-miR-376a-4373026	1.0299	2.6166	0.8303	1.49227	0.565112	1.5217	0.8346	1.4648	1.2737	0.220164	1.125	1.2859	1.1255	1.1788	0.0535502
	hsa-miR-376b-4373196	29.7356	15.6651				1.0197	0.0594				32.2667	0.4407
	hsa-miR-376c-4395233	1.8699	1.6259	1.2304	1.5754	0.186327	0.9278	0.8351	1.1097	0.957533	0.0806522	1.3048	1.6239	1.3066	1.41177	0.106068
	hsa-miR-377-4373025		0.112
	hsa-miR-379-4373349	1.6533	1.4858	2.1962	1.77843	0.214407	0.9906	0.91	1.8162	1.23893	0.28957	1.0658	1.5329	2.7249	1.77453	0.493944
	hsa-miR-381-4373020	3.2549	1.0349				2.7995	0.2055	4.7367	2.58057	1.31262	0.7506	1.1075	1.7805	1.21287	0.301938
	hsa-miR-382-4373019	1.2264	1.2276	1.8676	1.44053	0.213534	1.0536	0.6481	0.9357	0.879133	0.120426	0.6552	1.345	0.9254	0.9752	0.200679
	hsa-miR-409-5p-4395442	0.9751	1.4104				0.8628	0.6825				0.6413	1.6664
	hsa-miR-410-4378093	1.748	1.5866	0.8985	1.41103	0.260468	0.8314	0.7831	0.8954	0.836633	0.0325236	0.6462	1.7246	0.8113	1.0607	0.335354
	hsa-miR-411-4381013	0.7562	0.5397	1.3542	0.883367	0.243571	1.196	0.5003	4.9348	2.21037	1.37694	0.977	0.4166	5.6442	2.34593	1.65705
	hsa-miR-412-4373199						1.3197
	hsa-miR-422a-4395408	0.3515	0.8494	2.5758	1.2589	0.673955	1.2009	0.7508				0.3812	0.9397	3.2557	1.52553	0.879979
	hsa-miR-423-5p-4395451	0.9383	0.9866	0.9117	0.945533	0.0219222	1.0793	0.8622	1.2001	1.0472	0.098855	0.5726	1.3013	1.3278	1.06723	0.247435
	hsa-miR-424-4373201	2.2797	1.6358	0.7173	1.54427	0.453342	0.6602	0.277				0.6374	0.6745	0.8267	0.712867	0.0579155
	hsa-miR-425-4380926	1.2035	1.2809	1.3737	1.28603	0.0491995	1.3699	0.74	0.7829	0.964267	0.203194	0.7968	1.4959	1.2277	1.17347	0.203626
	hsa-miR-429-4373203	13.9742	318.639				2.7366	52.8305				25.2662	60.8621
	hsa-miR-431-4395173	2.1584	2.1276	0.5812	1.6224	0.520676	1.8359	0.644	1.3968	1.29223	0.348022	2.6454	1.0652	1.0828	1.5978	0.523825
	hsa-miR-433-4373205	1.5249	1.5801	1.2799	1.46163	0.0922533	0.8611	0.83	2.2669	1.31933	0.473868	0.8495	1.6681	2.5556	1.69107	0.492643
	hsa-miR-449a-4373207	1.4831	1.2821				1.6339	1.2066				0.735	3.0985
	hsa-miR-449b-4381011	1.5495	1.3805	0.3121	1.0807	0.387384	1.8483	1.1547	4.9968	2.6666	1.18218	0.2992	2.0218
	hsa-miR-450a-4395414	1.0874	1.3716	11.0926	4.5172	3.28872	0.5938	0.4495				0.7194	1.6308	0.4392	0.9298	0.359712
	hsa-miR-450b-5p-4395318	2.4207	1.9812	9.4405	4.61413	2.41652	0.6619	0.6407	4.4711	1.92457	1.27328	0.6909	0.6238
	hsa-miR-452-4395440	1.2255	1.6869	19.9629	7.6251	6.17034	1.0273	0.9959	1.9205	1.31457	0.303102	1.2326	1.8736	1.9848	1.697	0.234408
	hsa-miR-454-4395434	1.6668	1.3948	1.1675	1.4097	0.144328	1.4662	1.0291	1.2198	1.23837	0.126521	1.3679	2.283	1.4431	1.698	0.293304
	hsa-miR-455-3p-4395355	1.2844	1.2518	0.2896	0.941933	0.326302	1.4477	0.7731	0.7858	1.0022	0.22278	1.4702	1.7487	0.6647	1.29453	0.325017
	hsa-miR-455-5p-4378098	1.3904	1.248	0.4092	1.01587	0.306106	0.8297	0.9628	1.2441	1.0122	0.12215	0.8507	1.5576	1.0833	1.16387	0.208003
	hsa-miR-483-5p-4395449	1.7475	1.4669	0.1611	1.12517	0.488792	1.0246	1.9648	1.0905	1.35997	0.303014	0.4454	2.2336	0.5544	1.0778	0.578756
	hsa-miR-484-4381032	1.8527	1.5533	1.49	1.632	0.111853	1.0725	1.0341	1.0837	1.06343	0.0150188	1.208	2.1136	1.1628	1.4948	0.309675
	hsa-miR-485-3p-4378095	0.6935	1.3205	0.9319	0.981967	0.182722	0.8158	0.4648	0.7753	0.6853	0.110868	0.6847	0.7252	0.7603	0.7234	0.0218424
	hsa-miR-485-5p-4373212	1.0825	2.1889	1.776	1.68247	0.322796	1.4941	0.6766	5.997	2.72257	1.65414	0.2627	0.9573	0.3473	0.522433	0.218801
	hsa-miR-486-3p-4395204		0.1632				86.8704	0.4273				0.5559	0.3628
	hsa-miR-486-5p-4378096		22.9007				0.1809	2.0458					8.0818	0.3356	4.2087	3.16237
	hsa-miR-487a-4378097	0.044	4.9748	12.2018	5.7402	3.53046	0.544	1.1354	6.0943	2.59123	1.75983	1.215	0.1289	2.313	1.21897	0.630498
	hsa-miR-487b-4378102	1.3189	1.6031	1.3905	1.4375	0.0853408	1.1307	0.9457	1.1874	1.08793	0.0729759	0.9051	1.7282	1.6456	1.4263	0.261689
	hsa-miR-489-4395469		0.7952	0.6839	0.73955	0.045438	1.4474	0.5463	2.9963	1.66333	0.715448	0.7658	1.2553	0.0416	0.687567	0.352542
	hsa-miR-491-3p-4395471		24.0386
	hsa-miR-491-5p-4381053	0.9511	0.9234	0.6776	0.8507	0.0869186	1.2573	0.8713	1.3175	1.1487	0.139784	0.8115	1.7685	1.0459	1.20863	0.287995
	hsa-miR-493-4395475	1.9017	1.504	1.1119	1.50587	0.227998	0.9427	0.7535	0.7375	0.811233	0.0658954	0.9168	2.0261	1.0427	1.32853	0.350672
	hsa-miR-494-4395476	1.4875	1.2608	1.9119	1.5534	0.190823	1.0533	0.8426	1.6496	1.18183	0.241663	0.9832	1.8997	1.5461	1.47633	0.266861
	hsa-miR-495-4381078	1.7783	1.9648	2.1639	1.969	0.111333	0.9821	0.7024	0.8866	0.857033	0.0820846	1.1865	1.9537	1.1912	1.4438	0.254954
	hsa-miR-496-4386771	1.6742					3.86
	hsa-miR-500-4395539	1.638	2.2174	2.0582	1.9712	0.172822	0.9488	1.1643	2.1508	1.4213	0.370017	0.8466	2.0041	1.9012	1.58397	0.369878
	hsa-miR-501-3p-4395546	3.3711	5.8471				0.308	0.5585	0.8228	0.5631	0.148628	0.0714	6.1982
	hsa-miR-501-5p-4373226	1.0793	2.2152	0.4996	1.2647	0.503852	1.3581	1.1216	0.2976	0.925767	0.321418	0.5125	1.747	0.0451	0.7682	0.507659
	hsa-miR-502-3p-4395194	1.7526	1.6235	1.133	1.50303	0.188733	1.3522	1.3562	2.0303	1.57957	0.22537	0.4907	0.6673	1.5721	0.910033	0.334936
	hsa-miR-502-5p-4373227	0.6545	1.4733				0.5164	1.0804				0.2175	1.5109
	hsa-miR-503-4373228	2.4589	2.1107	0.5942	1.72127	0.572428	0.3499	0.2441				0.0539	0.5114	0.2492	0.2715	0.132539
	hsa-miR-505-4395200	0.715	1.0765				0.7636	0.7254				0.5116	1.2822
	hsa-miR-512-3p-4381034		0.4945	0.1029	0.2987	0.15987	2.2561	1.2457	0.6591	1.38697	0.466394	0.0651	0.0525	0.4941	0.2039	0.145146
	hsa-miR-517a-4395513		2.6753					1.896					3.0716
	hsa-miR-517c-4373264		3.2493					2.3153					3.3653
	hsa-miR-518b-4373246	1.1618	0.8047	12.028	4.66483	3.68303	1.7725	0.8038	6.2505	2.94227	1.67759	3.0565	2.9595	8.2967	4.7709	1.76312
	hsa-miR-518d-3p-4373248	0.068	3.5698	4.7186	2.78547	1.39862	1.3163	0.8453	0.2964	0.819333	0.294706	0.1697	0.0347	1.0102	0.404867	0.305165
	hsa-miR-518e-4395506							0.2594					0.0326
	hsa-miR-518f-4395499	0.6259	2.7865	2.7185	2.04363	0.709138	1.1858	1.2583	1.3067	1.25027	0.0351312	1.1224	0.5595	0.7802	0.8207	0.163752
	hsa-miR-519d-4395514	5.9758	1.6105				121.013	0.8041					0.1884
	hsa-miR-519e-4395481	0.6371	3.5626	1.0272	1.7423	0.91709	1.7958	6.16	1.6646	3.2068	1.47709	2.8599	0.8813	3.4482	2.39647	0.776385
	hsa-miR-520b-4373252							0.8985				0.1685	0.5616
	hsa-miR-520d-5p-4395504		7.114	16.5596					35.9466					34.9074
	hsa-miR-520f-4373256		555.823					0.9972					20.4912
	hsa-miR-520g-4373257						2.5221					31.0608
	hsa-miR-522-4395524		2.5867					0.2604					0.4528
	hsa-miR-523-4395497	0.4818	1.4412	0.9829	0.968633	0.277047	1.2952	0.8202	2.0053	1.37357	0.344346	1.0852	1.2824	1.4488	1.27213	0.105088
	hsa-miR-532-3p-4395466	1.2119	1.4802	1.2152	1.30243	0.0888884	0.8577	0.8415	1.1531	0.950767	0.101275	0.9234	1.9672	1.2582	1.38293	0.307706
	hsa-miR-532-5p-4380928	1.3882	1.4629	1.4362	1.4291	0.0218543	0.9999	0.8517	1.3433	1.06497	0.145594	0.7814	1.6036	1.0252	1.13673	0.243812
	hsa-miR-539-4378103	1.7515	1.3643	1.0899	1.4019	0.191911	1.1633	0.9353	1.0252	1.04127	0.0663064	0.9969	2.176	1.4676	1.54683	0.342675
	hsa-miR-541-4395312	0.7011	1.518				0.2973	0.9043					0.2279
	hsa-miR-542-3p-4378101	2.3244	1.2046				1.2637	0.0887				0.8071	0.6842	4.4936	1.99497	1.24982
	hsa-miR-542-5p-4395351	0.908	0.8384				0.1329					2.3536	0.4894
	hsa-miR-545-4395378	12.3857	1.955					1.3408				8.1256
	hsa-miR-548a-3p-4380948			1.2741					4.2762					3.5822
	hsa-miR-548b-5p-4395519											8.0497
	hsa-miR-548c-3p-4380993			1.0338										2.2353
	hsa-miR-548c-5p-4395540	0.2735										0.2636
	hsa-miR-548d-3p-4381008		2.597										1.9803
	hsa-miR-548d-5p-4395348	0.3659					0.7791
	hsa-miR-551b-4380945		1.1889					0.8529					0.3882
	hsa-miR-574-3p-4395460	1.0962	1.0997	0.7077	0.967867	0.130087	1.076	0.7682	1.0867	0.976967	0.104429	0.9989	2.0937	1.1338	1.4088	0.344657
	hsa-miR-576-3p-4395462	3.9318	1.0241	1.4958	2.15057	0.900966	2.5218	1.0599				1.7685	1.0399
	hsa-miR-576-5p-4395461	0.9128	1.1261				1.2027	0.2897				0.263	0.2683
	hsa-miR-579-4395509	1.1153	1.4792	1.1387	1.2444	0.117594	2.5378	1.0814	3.1007	2.23997	0.601643	1.5322	1.3594	2.5461	1.81257	0.370143
	hsa-miR-582-5p-4395175						0.0349					0.0892
	hsa-miR-589-4395520	0.441	2.3479				0.5857	0.3767				0.0871	3.589
	hsa-miR-590-5p-4395176	1.6372	1.7682	0.7627	1.38937	0.315607	0.9253	1.2646	1.272	1.15397	0.114353	1.0179	2.3583	1.7476	1.70793	0.387448
	hsa-miR-597-4380960	0.7386	4.9727				0.6779	0.136				0.1822	1.2305
	hsa-miR-598-4395179	1.168	1.6609	5.8844	2.90443	1.49676	1.8478	0.94	6.3398	3.04253	1.66933	0.8574	1.8388	1.5961	1.43077	0.29512
	hsa-miR-615-3p-4386777	0.0712	1.7097				0.3728	0.8767	0.5812	0.610233	0.146186	0.0569	0.8452
	hsa-miR-615-5p-4395464	0.668	3.2291	5.0587	2.98527	1.27334	0.1018	1.0522	1.8036	0.985867	0.492386	0.4719	0.7137	2.7189	1.3015	0.712129
	hsa-miR-616-4395525	2.0913	1.6824	1.1175	1.6304	0.282312	0.9065	0.3607	0.5177	0.594967	0.162226	2.4254	1.0935	1.7134	1.7441	0.384793
	hsa-miR-618-4380996	0.7419	1.5093	2.699	1.65007	0.569333	0.884	0.7595	1.4215	1.02167	0.203122	1.2345	0.9989	1.0881	1.10717	0.0686768
	hsa-miR-625-4395542	1.1727	1.3643	0.7699	1.1023	0.175162	1.0207	1.2609	1.1458	1.14247	0.0693598	0.7939	1.3138	1.3383	1.14867	0.177524
	hsa-miR-627-4380967	1.9548	1.6995				1.0006	0.7326				1.6197	0.6587
	hsa-miR-628-5p-4395544	1.4556	1.323	1.3031	1.36057	0.0478627	0.9284	0.7706	1.184	0.961	0.120446	0.9321	1.2821	0.9254	1.04653	0.117799
	hsa-miR-629-4395547	3.6293	52.413	0.8776	18.9733	16.7387	3.1217	1.5258	0.1409	1.59613	0.861201	12.1146	11.7783	0.6668	8.18657	3.76114
	hsa-miR-636-4395199	2.6384	1.7447	6.6471	3.67673	1.50742	0.7654	0.6576	3.9195	1.78083	1.06979	4.3905	1.869	8.4672	4.9089	1.92229
	hsa-miR-642-4380995	0.8936	0.911	1.6847	1.1631	0.260848	0.8716	0.7321	0.8123	0.805333	0.0404206	0.3548	1.1554
	hsa-miR-652-4395463	1.012	0.7573	7.0094	2.92623	2.04291	2.181	0.8559	1.1778	1.4049	0.399021	0.645	1.1675	2.3627	1.39173	0.508374
	hsa-miR-654-3p-4395350	1.5085	0.7644				1.3518	0.5822	1.1216	1.01853	0.228063	1.1314	1.6689
	hsa-miR-654-5p-4381014	1.2881	2.066				14.85	0.7965	27.9689	14.5385	7.84554	0.4033	0.2154	0.2423	0.287	0.0586662
	hsa-miR-655-4381015	3.3011	1.6781	5.2201	3.39977	1.02368	1.7464	0.7094	4.1341	2.19663	1.01393	1.6103	1.9155	4.2807	2.60217	0.843878
	hsa-miR-660-4380925	1.1383	1.3073	0.8968	1.11413	0.119116	0.85	0.9385	1.0293	0.939267	0.0517609	0.8699	1.4403	0.872	1.06073	0.189784
	hsa-miR-671-3p-4395433	1.3181	1.2782	0.9813	1.19253	0.106243	0.9295	0.7711	1.8567	1.18577	0.338569	1.2218	2.2052	3.5966	2.3412	0.68891
	hsa-miR-708-4395452	1.5972	2.477	1.8587	1.97763	0.260845	0.6807	0.8944	0.9647	0.8466	0.0853964	0.594	1.7041	1.1716	1.15657	0.320546
	hsa-miR-744-4395435	1.5846	1.364	1.4845	1.4777	0.0637724	0.8739	1.0564	0.8776	0.935967	0.0602261	0.855	1.9826	1.5807	1.47277	0.329953
	hsa-miR-758-4395180	2.4357	2.7072	1.4719	2.20493	0.374803	2.0844	1.1808	0.2253	1.1635	0.536746	1.1256	1.7822	0.6461	1.18463	0.329289
	hsa-miR-874-4395379		1.4686				0.8422	1.413				0.4581		0.7198
	hsa-miR-885-5p-4395407	0.0915	1.1156					0.7959				0.8838	1.1787
	hsa-miR-886-3p-4395305	1.7699	1.0174	1.1799	1.3224	0.228614	0.8055	0.6679	1.5152	0.9962	0.262523	0.9294	1.2261	1.7577	1.3044	0.242293
	hsa-miR-886-5p-4395304	1.3876	1.1539	0.9487	1.1634	0.126789	0.8068	0.7703	1.0103	0.862467	0.0746639	0.9245	1.0612	0.8813	0.955667	0.0542203
	hsa-miR-887-4395485			30.3351
	hsa-miR-888-4395323	2.1173	0.8547	0.8048	1.25893	0.429425	0.9977	0.7886	1.6581	1.14813	0.262031	1.3024	1.4712	1.6712	1.4816	0.10659
	hsa-miR-889-4395313	2.6155	1.6029	1.1097	1.77603	0.443223	1.2273	1.396	1.3121	1.3118	0.0486997	1.6496	2.2734	1.2394	1.7208	0.300606
	hsa-miR-9-4373285	33.7931	1.6769					1.4026				3.3891	1.5232
	hsa-miR-92a-4395169	1.7107	1.2247	0.9996	1.31167	0.209832	1.2681	0.9608	1.34	1.18963	0.116284	1.1802	1.9737	1.4727	1.5422	0.231685
	hsa-miR-93-4373302	1.7096	1.1203	1.4178	1.4159	0.170119	1.2275	0.9918	1.2656	1.16163	0.085626	1.1986	2.0811	1.7086	1.66277	0.255784
	hsa-miR-95-4373011	1.0866	1.8484	1.8203	1.5851	0.249382	0.4743	0.9452				0.1139	1.4192
	hsa-miR-98-4373009	0.2555	0.8293				4.8736	0.0949	0.206	1.72483	1.57471	0.0572	5.0576	0.147	1.75393	1.65204
	hsa-miR-99a-4373008	1.3926	0.8099	1.069	1.0905	0.168554	1.2168	0.8732	1.4145	1.16817	0.158141	1.3534	1.5052	1.1903	1.34963	0.0909233
	hsa-miR-99b-4373007	1.6011	1.5845	1.1245	1.4367	0.156174	1.2146	0.8333	0.9502	0.999367	0.112784	1.2951	2.1977	1.2994	1.5974	0.300153
Card B	dme-miR-7-000268	1.6894	9.1579				0.1237	22.0259				1.9595	62.58
	has-miR-1305-002867	0.7048	1.0392	1.1851	0.976367	0.142165	0.4223	0.2411	1.3726	0.678667	0.350887	3.2052	0.9146	0.2943	1.47137	0.885217
	hsa-let-7b#-002404	1.0827	5.6511	13.0551	6.5963	3.4883	0.1836	10.7768	13.894	8.2848	4.14935	0.1219	3.2911	98.4038	33.9389	32.2454
	hsa-let-7c#-002405	25.2057	0.0564
	hsa-let-7e#-002407	0.5756	2.565				0.2315	2.2319				0.3516	2.4886
	hsa-let-7f-1#-002417	83.2402	0.3843				36.0936	1.0256				52.4107	0.4977
	hsa-let-7f-2#-002418	1.1576	1.2713	0.7744	1.06777	0.150311	0.7786	1.082	0.5247	0.7951	0.16109	0.9432	1.1815	0.4027	0.842467	0.230393
	hsa-let-7g#-002118							0.0578
	hsa-let-7i#-002172	0.4926	0.5702	1.0755	0.712767	0.182745	0.9705	1.0755	1.273	1.10633	0.0886747	0.8376	0.5651	0.4653	0.622667	0.111261
	hsa-miR-100#-002142	2.8502	2.9566	1.3362	2.381	0.523302	1.0343	1.6767	1.994	1.56833	0.28229	1.9603	2.9574	5.2539	3.39053	0.975133
	hsa-miR-106b#-002380	0.4193	0.548	0.5786	0.5153	0.048806	1.0844	0.7082	0.7452	0.845933	0.119711	0.5196	0.7786	0.5283	0.608833	0.0849205
	hsa-miR-10a#-002288	0.18					0.114					0.0961
	hsa-miR-10b#-002315	1.2213	1.0619	1.3126	1.1986	0.0732555	0.9759	0.813	0.9734	0.920767	0.0538882	0.8653	0.9445	1.0533	0.954367	0.0544947
	hsa-miR-1180-002847	0.8623	1.0803	1.1107	1.01777	0.0782271	0.7428	0.8752	2.2298	1.2826	0.47514	0.5699	1.3112	1.3051	1.06207	0.24609
	hsa-miR-1183-002841	0.1534	0.0392				0.4372	0.0134				0.0649
	hsa-miR-1184-002842	0.7476					0.2269
	hsa-miR-1197-002810	4.7242					2.1305	2.298					6.6166
	hsa-miR-1201-002781	0.7002	1.6921	1.0787	1.157	0.289001	0.6048	4.2928	0.9924	1.96333	1.1701	0.7305	3.3422	0.5144	1.52903	0.908727
	hsa-miR-1208-002880	3.8329	0.2693	0.913	1.67173	1.09644	0.1906	0.3963	0.2585	0.2818	0.0605125	0.559	0.5668	2.4693	1.19837	0.635471
	hsa-miR-1226#-002758	3.9056	6.602	11.0126	7.1734	2.07141	0.6938	0.1498	1.7125	0.852033	0.457998	3.762	0.642	2.2442	2.21607	0.900776
	hsa-miR-1227-002769	1.4676	1.3205	1.3234	1.3705	0.0485572	0.5155	1.4398	0.6375	0.864267	0.289914	0.8602	0.9478	0.745	0.851	0.0587238
	hsa-miR-1228#-002763			0.8533								0.5988	1.18
	hsa-miR-1233-002768	0.4309	0.3242	35.4989	12.0847	11.7072	0.1209	0.2822	8.3457	2.91627	2.71512	0.2996	0.2395	3.9042	1.4811	1.21167
	hsa-miR-1243-002854	1.2761	1.532	1.2275	1.3452	0.0944478	1.0107	1.1355	1.225	1.12373	0.0621422	1.2688	1.4427	2.8136	1.8417	0.488536
	hsa-miR-1244-002791		8.944					66.483				1.5624	10.2144
	hsa-miR-1245-002823	1.9934	0.3163				1.0729	6.4827				1.5186	10.8582
	hsa-miR-1247-002893	1.2054					137.66		8.1822			15.0968		3.342
	hsa-miR-1248-002870	0.5168	0.6018				0.326	1.1492				1.7265	0.4834
	hsa-miR-1249-002868	5.5591	1.2434	1.9865	2.92967	1.3321	4.9073	3.0223	0.4108	2.78013	1.30366	4.5486	3.1714	1.5665	3.0955	0.861694
	hsa-miR-1253-002894		1.1698					1.4192
	hsa-miR-1254-002818	1.2486	1.3243	0.6096	1.06083	0.226672	1.0485	0.954	0.841	0.947833	0.0599794	0.9273	1.0222	1.5366	1.16203	0.189276
	hsa-miR-1255A-002805	5.1194					0.5236
	hsa-miR-1255B-002801	0.8473	2.017				1.0943	1.3596				1.2673	1.5002	3.3749	2.04747	0.667113
	hsa-miR-125b-1#-002378	2.0881	1.5104	1.7854	1.79463	0.166832	1.8866	1.3495	1.1742	1.4701	0.21431	1.6669	1.5813	1.2737	1.5073	0.119385
	hsa-miR-125b-2#-002158	0.1997	0.3272				0.1696	1.2811				0.0708	1.0295
	hsa-miR-126#-000451	2.5702	1.5757				2.6003	1.7478	1.0909	1.813	0.436944	1.3848	2.1729
	hsa-miR-1260-002896	1.1508	0.8888	0.6695	0.903033	0.139121	1.128	0.4995	0.9098	0.845767	0.184236	0.8996	0.9623	1.0952	0.9857	0.0576643
	hsa-miR-1262-002852	1.5285	23.2044				0.8956	2.9181				0.0119	0.0422
	hsa-miR-1267-002885	8.3712	1.3437	1.7611	3.82533	2.27612	5.5761	0.3048	2.1121	2.66433	1.54654	1.3102	0.5865	0.5811	0.825933	0.242138
	hsa-miR-1269-002789	3.325	2.0287	0.5296	1.9611	0.80767	1.2834	2.5349	0.3881	1.40213	0.622565		0.9647	1.2644
	hsa-miR-1270-002807	2.301	1.6532	3.2773	2.4105	0.472023	1.1545	0.9178	1.5976	1.2233	0.199234	2.203	1.0883	5.0666	2.78597	1.18485
	hsa-miR-1271-002779	1.9646	1.4928	1.1673	1.54157	0.231449	1.3028	0.8873	0.9616	1.05057	0.127928	1.6345	1.19	1.3512	1.3919	0.12992
	hsa-miR-1274A-002883	0.8249	1.2096	0.9972	1.01057	0.111254	0.7919	1.222	1.3974	1.1371	0.179874	0.6096	1.0188	1.1043	0.9109	0.152658
	hsa-miR-1274B-002884	0.6341	1.1772	0.5411	0.784133	0.198359	0.9469	1.0714	1.1774	1.06523	0.066611	0.5116	0.9281	0.6818	0.707167	0.1209
	hsa-miR-1275-002840	2.9362	1.4467	2.0478	2.14357	0.43264	1.2333	1.314	1.1801	1.24247	0.0389244	2.6867	2.1228	1.7952	2.20157	0.26035
	hsa-miR-1276-002843		6.447					0.7844				0.0694	3.032
	hsa-miR-1282-002803	3.255	0.7827					1.1779				0.6327	0.6988
	hsa-miR-1285-002822	2.1486	2.2244	1.4267	1.93323	0.25421	1.3316	1.0021	1.1972	1.17697	0.0956549	1.1316	1.3205	2.055	1.50237	0.281646
	hsa-miR-129#-002298													5.0666
	hsa-miR-1290-002863	0.6559	0.6845	0.5673	0.6359	0.0352796	0.9266	0.9562	0.9229	0.935233	0.0105376	0.4759	0.5683	0.56	0.534733	0.0295141
	hsa-miR-1291-002838	0.5172	0.8975	0.4079	0.607533	0.148377	0.6694	0.7134	0.5368	0.639867	0.0530756	0.6498	1.3812	0.4973	0.842767	0.272792
	hsa-miR-1293-002905	0.1863					1.8614
	hsa-miR-1296-002908	0.3696	2.1929				0.2028	0.94				0.0928	0.8944
	hsa-miR-1298-002861		0.6705					0.2488					1.7098
	hsa-miR-1300-002902	0.8299	1.3208	0.6997	0.950133	0.189106	0.9949	0.863	1.5609	1.1396	0.214064	0.4746	0.6553	1.0496	0.7265	0.169763
	hsa-miR-1301-002827							4.9026					2.6197
	hsa-miR-1302-002901	1.1057
	hsa-miR-1303-002792	5.082	1.3478					3.4032				12.3838	18.7806
	hsa-miR-130b#-002114	1.8444	1.1447	2.1818	1.72363	0.305414	0.5584	0.8562	0.6019	0.672167	0.0928696	0.6963	0.8579	1.1271	0.893767	0.125648
	hsa-miR-132#-002132	0.7186	0.2403				2.5896	5.6357				4.4571	0.1465	1.19	1.9312	1.29838
	hsa-miR-136#-002100	1.5193	1.7388	3.6734	2.3105	0.68439	0.5272	1.277	5.0682	2.2908	1.40547	0.6179	1.9977	0.7461	1.12057	0.440125
	hsa-miR-143#-002146	0.3009					3.8653
	hsa-miR-144#-002148			0.1091
	hsa-miR-144-002676			1.109					0.3578			0.4		1.4718
	hsa-miR-145#-002149	0.9133	0.8068	1.4087	1.04293	0.185449	1.3217	0.8074	1.5658	1.23163	0.223515	1.18	1.1081
	hsa-miR-146a#-002163	1.3125					16.2669					36.1975
	hsa-miR-148a#-002134	0.0851	1.1621				1.001	3.8926				7.4047	28.5742	2.0491	12.676	8.09805
	hsa-miR-148b#-002160	2.0191	1.8094	0.8381	1.55553	0.363789	1.3736	1.1838	0.5105	1.02263	0.261863	1.046	2.2716	2.0491	1.7889	0.376962
	hsa-miR-149#-002164	1.8511	1.7541				1.1479	1.6713				1.0087	4.6825	1.702	2.4644	1.12696
	hsa-miR-151-3p-002254	1.4211	1.2848	1.276	1.3273	0.0469687	1.0869	1.0427	0.9575	1.02903	0.0379744	1.0055	1.3289	1.378	1.23747	0.116846
	hsa-miR-151-5P-002642	1.0826	1.047	1.2744	1.13467	0.0706184	1.1301	1.0851	1.111	1.10873	0.0130397	0.9954	1.2911	4.446	2.24417	1.10422
	hsa-miR-154#-000478	6.1772	3.3973	3.1841	4.25287	0.964133	2.6853	1.1318	1.353	1.72337	0.485187	2.9566	2.6249	0.1211	1.90087	0.89502
	hsa-miR-15a#-002419	0.8019	2.3986	0.2801	1.1602	0.637258	1.6744	2.6676	1.6411	1.99437	0.336754	1.8202	5.8101
	hsa-miR-15b#-002173	3.7216	1.8491				0.4982	0.7162				0.804	1.4282	9.5764	3.9362	2.82585
	hsa-miR-16-1#-002420	0.6513	1.9206	0.3155	0.962467	0.488776	0.86	3.0006	3.2516	2.37073	0.758834	0.8564	5.6812
	hsa-miR-17#-002421	5.2463	0.2849				1.4135	0.3979				3.9501	0.9565	0.3391	1.74857	1.1151
	hsa-miR-181a-2#-002317	0.4813	0.7358	0.2754	0.4975	0.133153	0.8768	0.6585	0.4103	0.648533	0.134759	0.951	0.8483
	hsa-miR-181c#-002333											0.5497	28.3094
	hsa-miR-1825-002907		0.9308					0.4129					0.8703	7.351	4.11065	2.64573
	hsa-miR-18a#-002423	4.0112	1.4435	0.6267	2.02713	1.01967	1.6994	1.0269	2.6074	1.7779	0.457936	6.4159	1.0582
	hsa-miR-190b-002263	1.4465	0.7336				0.2383	1.0656					1.2195
	hsa-miR-191#-002678	0.8268	1.123	0.601	0.850267	0.151145	1.7633	0.7994	1.2617	1.2748	0.278331	0.2994	1.0239
	hsa-miR-192#-002272	2.0289	1.1649				0.9206					2.7131	0.5327	0.8747	1.3735	0.677037
	hsa-miR-193b#-002366	1.155	1.0184	0.8177	0.997033	0.0979545	1.458	1.1485	0.9035	1.17	0.160431	1.2041	1.4528
	hsa-miR-196a#-002336	4.0264					3.024
	hsa-miR-19a#-002424						11.9106					105.724		0.0901
	hsa-miR-19b-1#-002425	1.5031	0.8807	0.4317	0.9385	0.310634	0.9358	0.6767	0.6822	0.7649	0.0854647	1.1813	1.114
	hsa-miR-206-000510	1.2981	1.0349				0.3936	1.057					0.7943	3.6033
	hsa-miR-20a#-002437	1.7164	0.986	1.4436	1.382	0.213086	0.9393	0.9883	2.0391	1.32223	0.358712	1.7459	1.2894	5.921	2.98543	1.47369
	hsa-miR-21#-002438	3.0991	2.5243	0.0177	1.88037	0.945999	0.9983	1.5199	0.6553	1.05783	0.251357	0.9378	1.5109	1.7077	1.38547	0.23093
	hsa-miR-213-000516	1.6715	1.434	1.1342	1.41323	0.155452	0.5728	0.5811	0.5175	0.557133	0.019961	0.3143	1.3464	0.9665	0.875733	0.301378
	hsa-miR-214#-002293	1.033	1.0948	1.0686	1.06547	0.0179088	0.6004	0.552	0.6726	0.608333	0.0350395	0.6844	0.82
	hsa-miR-218-2#-002294	0.3761	0.1345				0.1096	0.3541					0.4986	1.2252
	hsa-miR-22#-002301	1.256	1.0281	1.2816	1.18857	0.080573	1.01	0.7383	0.9142	0.8875	0.0795611	0.9448	1.1299
	hsa-miR-221#-002096	1.8838	0.3233				1.1473	0.8925				0.4037	1.6002	8.4112	3.4717	2.49379
	hsa-miR-222#-002097	4.2057	6.9761	6.6888	5.95687	0.879502	3.2076	3.7578	4.541	3.83547	0.386873	4.6785	6.8331	8.4112	6.64093	1.08181
	hsa-miR-23a#-002439	2.231
	hsa-miR-23b#-002126	0.0966	0.6541				0.0551	1.4764					9.4222
	hsa-miR-24-1#-002440	4.057					4.8139	0.0552				2.7862
	hsa-miR-24-2#-002441	1.3477	1.0761	1.9321	1.45197	0.252545	0.9798	0.8249	2.342	1.38223	0.481962	0.9181	1.0161	1.5519	1.16203	0.196975
	hsa-miR-25#-002442	9.9958	5.2417	1.0284	5.42197	2.59023	3.9088	1.0647	2.3699	2.4478	0.821944	19.1646	4.5208	1.638	8.44113	5.42593
	hsa-miR-26a-1#-002443	1.3779	1.4358	2.1573	1.657	0.250708	0.8697	0.924	0.8185	0.870733	0.0304596	1.1301	1.1296	1.4199	1.22653	0.0966834
	hsa-miR-26a-2#-002115	1.5104	0.893	0.4392	0.947533	0.310429	2.0371	1.6855	1.0873	1.6033	0.277247	0.6921	2.6313
	hsa-miR-26b#-002444	0.5252	0.9664	0.4678	0.653133	0.157507	0.9112	0.8388	0.8193	0.856433	0.0279559	0.61	1.0403	1.3477	0.999333	0.213938
	hsa-miR-27a#-002445	1.9574	3.1507	2.1841	2.43073	0.365884	0.9798	1.6218	0.9624	1.188	0.216958	1.7372	2.7455	1.9414	2.14137	0.307765
	hsa-miR-27b#-002174	1.8586	1.3002	1.8942	1.68433	0.192341	0.443	0.5678	0.6017	0.5375	0.0482528	0.4501	0.7263	1.1505	0.775633	0.203687
	hsa-miR-29a#-002447	1.3203	1.4075	0.8958	1.20787	0.158051	0.7403	0.9652	0.1734	0.6263	0.235573	0.9183	1.325	0.5572	0.9335	0.221775
	hsa-miR-29b-1#-002165	2.6811	4.643	2.2714	3.1985	0.731869	2.1471	2.936	0.6819	1.92167	0.660393	4.3217	4.3655	8.0543	5.5805	1.23696
	hsa-miR-29b-2#-002166		0.2169				3.3149	6.2686				1.0984	1.2599
	hsa-miR-302a#-002381		1.7736					1.7052					1.4587
	hsa-miR-302d-000535	0.8586	1.3677					0.6325					0.4893
	hsa-miR-30a-3p-000416	0.8398	1.075	0.8259	0.913567	0.0808163	1.1132	1.3018	0.9499	1.12163	0.101672	0.9237	0.9483	0.7577	0.876567	0.0598561
	hsa-miR-30a-5p-000417	0.9028	0.9231	1.0645	0.963467	0.0508554	1.098	1.0578	1.13	1.09527	0.0208871	0.7714	1.1551	0.9353	0.953933	0.111156
	hsa-miR-30d#-002305	1.1303	1.6319	0.6945	1.15223	0.270826	0.5891	1.0452	0.5694	0.734567	0.155421	1.1757	5.0691	0.6447	2.2965	1.39475
	hsa-miR-30d-000420	1.9883	0.8217	1.4212	1.4104	0.336812	1.9266	0.9318	1.6464	1.5016	0.29616	1.1168	0.8522	1.729	1.23267	0.259656
	hsa-miR-30e-3p-000422	0.945	0.7893	1.0143	0.9162	0.066529	1.1921	1.0997	0.9607	1.08417	0.0672494	0.7786	0.8882	1.161	0.9426	0.113691
	hsa-miR-31#-002113	1.4206	1.8529	1.392	1.55517	0.149095	0.9338	1.2593	0.8515	1.01487	0.124504	1.1096	1.8884	1.6173	1.53843	0.228252
	hsa-miR-320B-002844	1.2083	1.0689	0.9956	1.09093	0.0623817	1.0812	1.2097	0.8967	1.06253	0.0908361	0.7044	0.9719	1.5095	1.06193	0.236732
	hsa-miR-335#-002185	0.6196	0.7133	0.2657	0.532867	0.136294	0.2782	0.2312	0.2312	0.246867	0.0156667	0.1108	0.1932	0.0125	0.1055	0.0522309
	hsa-miR-337-3p-002157	1.2815	2.6413	0.9804	1.6344	0.510898	0.8945	1.7393	0.2714	0.9684	0.425354	0.9521	1.1667	1.1421	1.08697	0.0678062
	hsa-miR-338-5P-002658	2.0878	1.102				1.6847	0.3546	9.6348	3.89137	2.89727	0.7935	1.0304	0.6054	0.809767	0.122956
	hsa-miR-33a#-002136	2.7248	1.6861	4.8838	3.09823	0.941791	1.9215	0.7002	4.2022	2.27463	1.02624	3.1546	2.5867	9.4344	5.05857	2.19405
	hsa-miR-33a-002135	3.1513	2.4015	2.4692	2.674	0.239449	1.5822	0.4191	0.8656	0.955633	0.338762	2.211	1.4994	2.0927	1.93437	0.220148
	hsa-miR-340#-002259	0.7811	1.2272	4.2458	2.0847	1.0882	0.7548	0.9161	2.3156	1.32883	0.495576	1.0584	0.9348	2.8334	1.60887	0.613305
	hsa-miR-34a#-002316	0.9185	1.2553	0.9705	1.0481	0.104682	0.8911	1.2236	0.9082	1.00763	0.108096	0.7258	1.1963	1.1971	1.03973	0.156967
	hsa-miR-34b-000427	1.6753	1.3343	0.6816	1.2304	0.291523	0.6743	4.4576	0.94	2.02397	1.21923	0.2855	5.7234	0.7655	2.25813	1.73817
	hsa-miR-34b-002102	0.8552	0.9459				0.9552	0.8859				0.6478	1.0091
	hsa-miR-361-3p-002116	1.0437	1.7806	6.6611	3.1618	1.76253	0.8643	2.1422	6.794	3.26683	1.80175	0.8087	2.6643	0.1085	1.19383	0.762512
	hsa-miR-374a#-002125	2.1758	0.8475				2.6573	2.1419				1.087	2.1122
	hsa-miR-374b#-002391	6.8231	11.7841				6.7692	2.8805				1.1414	0.7268
	hsa-miR-376a#-002127	3.9029	1.5452				2.5646	0.6089				2.9166	1.2595
	hsa-miR-377#-002128	1.1612	2.5956	6.0129	3.25657	1.43903	0.0858	1.5872				2.2663	1.9954
	hsa-miR-378-000567	2.6434	0.5862				0.0861	1.5614					0.0402
	hsa-miR-378-002243	2.1993	1.5808	4.4215	2.73387	0.862499	1.4193	1.2006	1.2162	1.2787	0.0704441	1.6064	1.2849	8.0899	3.6604	2.21669
	hsa-miR-380-5p-000570	0.6509	5.2492				0.2033	2.1881				0.344	5.6699
	hsa-miR-409-3p-002332	1.6671	1.4998	1.4205	1.52913	0.0726825	1.2867	1.0802	0.7654	1.0441	0.151565	1.4524	1.4124	0.8456	1.2368	0.195941
	hsa-miR-411#-002238	3.8798	1.9056	1.4154	2.40027	0.75318	2.415	0.4715	1.3259	1.40413	0.562402	1.8041	1.7439	0.3115	1.2865	0.48781
	hsa-miR-424#-002309	1.9735	0.9825	1.5927	1.51623	0.288621	0.4691	0.2555	0.8181	0.514233	0.163969	0.6642	0.3883	1.0564	0.702967	0.193835
	hsa-miR-432#-001027	0.3821	2.9805				0.3008	1.59				0.2134	3.6495
	hsa-miR-432-001026	2.7473	1.9021	1.7208	2.1234	0.31631	1.2749	0.8896	0.9169	1.02713	0.124134	1.8726	1.3412	1.4883	1.56737	0.158414
	hsa-miR-454#-001996	1.3937	1.6427	2.0823	1.70623	0.201304	1.9775	1.1762	0.8952	1.34963	0.324244	2.1186	1.2141	1.3699	1.56753	0.27918
	hsa-miR-500-001046	2.0442	0.5771	2.1119	1.57773	0.500698	1.1236	0.2285	0.1996	0.517233	0.303298	1.1432	2.1304	0.1769	1.15017	0.563938
	hsa-miR-505#-002087	1.2123	1.1045	1.3504	1.2224	0.0711646	1.3216	0.6591	0.8959	0.958867	0.193821	0.8727	0.7929	1.4345	1.03337	0.201885
	hsa-miR-516-3p-001149	0.0383	2.3591					8.6628
	hsa-miR-520c-3p-002400	1.1595	0.9964				0.5864	1.0739				0.1355	1.4458	3.8645	1.81527	1.09221
	hsa-miR-520D-3P-002743			0.0217			13.4476	0.1964	0.021	4.555	4.44659	2.6757	0.8059
	hsa-miR-524-001173	0.6377	0.5775	2.2621	1.1591	0.551774	0.8768	0.6196	1.9034	1.13327	0.392159	0.4302	1.0595	2.7677	1.41913	0.698326
	hsa-miR-543-002376	2.5172	1.5313	2.3405	2.12967	0.303501	0.7234	0.8768	0.411	0.6704	0.137051	1.007	1.4362	1.58	1.34107	0.172114
	hsa-miR-545#-002266		1.4916					1.1347					0.3615
	hsa-miR-548J-002783	17.8729
	hsa-miR-548K-002819						0.3648					1.9812
	hsa-miR-549-001511	0.7271					0.7179
	hsa-miR-550-002410		4.7888					0.9163					8.9525
	hsa-miR-551b#-002346		0.5821
	hsa-miR-564-001531			3.0243
	hsa-miR-566-001533	53.5464					103.712					77.7146
	hsa-miR-571-001613	1.0308		1.79			0.2599		3.5202			0.8574		2.0175
	hsa-miR-573-001615	0.5943	0.6573	0.1509	0.4675	0.159341	0.4225	0.5289	1.2215	0.7243	0.25049	0.3844	1.61	1.2615	1.0853	0.364604
	hsa-miR-584-001624	3.2885	6.9992					2.0098				0.2153	1.7375
	hsa-miR-589-001543	0.1035	1.9285	0.136	0.722667	0.60299	0.5656	1.2885	0.9837	0.945933	0.209536	0.8483	2.6314	0.3096	1.2631	0.701601
	hsa-miR-590-3P-002677	3.1527	2.0796	1.686	2.3061	0.438284	1.7038	1.325	0.9281	1.31897	0.223946	2.3889	1.512	0.3994	1.43343	0.575661
	hsa-miR-591-001545	0.3223	0.1292					1.5105					1.7099
	hsa-miR-596-001550	0.1653	0.5332	0.5184	0.405633	0.120243	0.7864	1.1268	1.0529	0.9887	0.103375	0.1637	0.688	0.5954	0.482367	0.16156
	hsa-miR-601-001558	0.7899	1.6957				0.4723	0.9582				1.539	1.3599
	hsa-miR-605-001568	1.1849	0.1727				0.0063					0.0565	0.3989
	hsa-miR-609-001573			1.8232										96.9628
	hsa-miR-616-001589	1.7128	3.0104	1.2006	1.9746	0.538593	0.8412	1.7251				0.4376	2.2186	3.8361	2.1641	0.981441
	hsa-miR-624-001557	1.5806
	hsa-miR-625#-002432	2.0595	2.0138	2.1073	2.0602	0.0269934	1.2177	1.2109	1.2196	1.21607	0.00264092	1.7715	1.708	2.5158	1.99843	0.259332
	hsa-miR-628-3p-002434	0.9787	1.8244	0.9415	1.2482	0.2883	1.273	0.908	0.6608	0.947267	0.177814	0.8902	1.3003	0.974	1.05483	0.125095
	hsa-miR-629-001562	1.6448	2.0154	0.9361	1.5321	0.316622	1.5436	1.0554	0.3701	0.9897	0.340349	1.2733	1.5762	1.365	1.40483	0.0896793
	hsa-miR-634-001576	3.7122	39.4984	20.2022	21.1376	10.3412	0.9533	6.5456	1.4848	2.99457	1.78213	4.2755	1.73	4.5031	3.50287	0.888865
	hsa-miR-638-001582	2.3336					2.0767	2.6324					4.5485
	hsa-miR-645-001597	2.3158	3.7261				1.7591	2.4775					6.7428
	hsa-miR-650-001603	0.7443					0.1323		11.6699
	hsa-miR-656-001510	1.3561	1.3854				1.1698	0.8164	2.7313	1.5725	0.588313	1.1831	1.1778	0.2036	0.854833	0.32562
	hsa-miR-661-001606	0.0573	0.4857				0.0392	0.9162					1.666
	hsa-miR-663B-002857	0.2098	0.4253	5.1676	1.93423	1.61788	0.9784	0.318	1.6876	0.994667	0.395453	0.9439	0.4751	43.9821	15.1337	14.4248
	hsa-miR-664-002897	0.8685	1.1883	0.707	0.921267	0.141422	1.0336	1.0758	0.7927	0.967367	0.0881789	0.7481	1.1352	0.5185	0.8006	0.179951
	hsa-miR-668-001992	0.268	2.0903	4.4232	2.2605	1.20252	0.5939	0.6953	0.9815	0.7569	0.116052	1.2727	1.4625	0.3287	1.0213	0.350608
	hsa-miR-7-2#-002314	2.3131	1.1501	0.8705	1.44457	0.441704	3.0824	1.239	0.2412	1.52087	0.832204	0.612	1.2278
	hsa-miR-720-002895	0.8301	0.8585	0.7003	0.7963	0.0486951	1.0045	1.1283	0.8878	1.00687	0.0694365	0.7366	0.8318	0.7716	0.78	0.027801
	hsa-miR-744#-002325	0.5444	0.2507				4.9122	0.3752				1.6073	1.5731
	hsa-miR-765-002643	0.3512					0.5974					0.3941
	hsa-miR-766-001986	1.7861	1.682	1.5792	1.68243	0.0597273	1.0589	0.9018	0.9305	0.963733	0.0482992	1.3393	1.2811	1.3542	1.32487	0.022302
	hsa-miR-769-3p-002003							0.2646					1.6137
	hsa-miR-769-5p-001998	1.1609	1.0239	1.21	1.1316	0.0556841	0.7731	0.7356	0.7873	0.765333	0.0154214	0.71	1.2385	0.4001	0.782867	0.244752
	hsa-miR-770-5p-002002	1.7006	2.2317	1.6283	1.85353	0.190232	0.7425	0.7725	0.1942	0.569733	0.187966	0.7815	0.9792	1.074	0.9449	0.0861615
	hsa-miR-875-5p-002203	1.4898	1.4138				0.6078	1.0331				0.8293	1.2388
	hsa-miR-892b-002214	0.8719	0.5609				1.0164	0.0941				0.1113	4.6832
	hsa-miR-9#-002231	1.361	2.5157				0.5228	2.9522					1.9104
	hsa-miR-92a-1#-002137	1.1542	0.4025	1.2516	0.9361	0.268277	1.6404	0.493				1.5308	3.0826
	hsa-miR-92b#-002343	1.5888		2.2633			6.7879		0.751			2.3058		1.1738
	hsa-miR-93#-002139	1.0764	1.0805	1.0945	1.0838	0.00547936	1.4693	1.2812	1.044	1.26483	0.123046	1.4464	1.3462	1.338	1.37687	0.0348472
	hsa-miR-935-002178	0.7119	1.0814	0.9233	0.905533	0.107035	0.4341	0.8779	1.1042	0.8054	0.196808	0.3016	0.7041	0.7808	0.5955	0.148609
	hsa-miR-939-002182	3.1273	4.1528	0.2448	2.5083	1.16983	1.7017	0.808	0.0162	0.841967	0.486858	1.3648	0.7054	0.4403	0.836833	0.274852
	hsa-miR-941-002183	0.277	1.0185	0.3598	0.551767	0.234588	0.2844	0.6142				0.2639	0.5107	0.0142	0.262933	0.143328
	hsa-miR-99a#-002141	1.2308	1.8168	1.4769	1.50817	0.169884	1.1453	1.7548	0.3142	1.07143	0.417502	0.7438	1.3817	0.2696	0.798367	0.322193
	hsa-miR-99b#-002196	1.0056	2.1168	1.385	1.50247	0.326108	0.6656	1.5008	0.9251	1.0305	0.246794	1.3557	2.5729	2.1699	2.03283	0.357996
	mmu-let-7d#-001178	0.0735		0.3903			0.378		0.7908			0.5455		0.0293
	rno-miR-29c#-001818	1.3321	1.1287	0.7086	1.05647	0.183577	3.0154	1.3894	0.815	1.73993	0.658937	0.2937	0.5452	1.4053	0.748067	0.336541
	rno-miR-7#-001338	1.4396	2.1598	0.667	1.42213	0.431023	1.394	1.7544	1.0963	1.4149	0.190264	1.6471	2.2353	2.4341	2.1055	0.236275
